# Supplementary material for: Evaluation of the Key Structural Features of Various Butyrylcholinesterase Inhibitors Using Simple Molecular Descriptors
Source: Molecules. 2022 Oct 14;27(20):6894. doi: 10.3390/molecules27206894 (PMC9610766; doi:10.3390/molecules27206894)
Supplement: Supplementary file 1 [file molecules-27-06894-s001.zip]

Archive with 1 entries (1 files):
- molecules-1906487-supplementary.xlsx
