# Supplementary material for: Evaluation of the Key Structural Features of Various Butyrylcholinesterase Inhibitors Using Simple Molecular Descriptors
Source: Molecules. 2022 Oct 14;27(20):6894. doi: 10.3390/molecules27206894 (PMC9610766; doi:10.3390/molecules27206894)
Supplement: Supplementary file 1 [file molecules-27-06894-s001.zip › molecules-1906487-supplementary.xlsx]

## Sheet: Table_S1
	Supplementary Material
	Evaluation of the key structural features of various butyrylcholinesterase
	inhibitors using simple molecular descriptors
	Ante Miličević, Goran Šinko
	Institute for Medical Research and Occupational Health, Ksaverska cesta 2,
	HR-10 000 Zagreb, Croatia
	Content
	Figure S1 Plot of experimental vs. calculated (model with two descriptors; H2v and nROH)
	pIn values
	Table S1 List of studied compounds and QSAR descriptor values
	for set of 297 molecules
	Figure S1. Plot of experimental vs. calculated (model with two descriptors; H2v and nROH) pIn values;
	r = 0.789, S.E. = 0.93 and S.E.cv = 0.94 (N = 297). Exclusion of outliers 1, 3, 31, 61, 162, 189, 190, and 196
	from the regression yielded significantly better statistics, r = 0.833, S.E. = 0.80 and S.E.cv =0.81 (N = 289).
		Table S1 List of studied compounds with pKi (pIC50) values and QSAR descriptor values
		for set of 297 molecules
	No.	Denotation in original reference	SMILE formula	Ki (IC50)	pKi (or pIC50)	PDB ID *	2χv	3χv	nROH	ALOGP	O-060	-CDOCKER Energy	-CDOCKER Interaction Energy	LigScore1	LigScore2	-PLP1	-PLP2	Jain	-PMF	-PMF04	Reference
	1	tacrine	NC1=C2C(CCCC2)=NC3=CC=CC=C31	1.2e-08	7.92082	4BDS	4.175	3.213	0	2.79	0	17.2573	30.262	2.43	4.6	81.88	73.57	2.33	99.91	82.14	S1
	2	cymserine	CC(C)C1=CC=C(NC(OC2=CC([C@@](CCN3C)(C)[C@@]3([H])N4C)=C4C=C2)=O)C=C1	5e-08	7.30103		8.603	6.336	0	5.121	1										S1
	3	rivastigmine	O=C(OC1=CC([C@H](C)N(C)C)=CC=C1)N(C)CC	3e-08	7.52288		4.594	3.106	0	2.599	1										S1
	4	ethopropazine	CC(CN(CC)CC)N1C2=CC=CC=C2SC3C1C=CC=C3	3e-07	6.52288	6EQP	7.273	5.983	0	4.378	0	24.871	45.7173	2.57	5.04	86.58	85.08	4.43	102.72	86.07	S1
	5	1	O=C(C1=CC(C=CC=C2)=C2C=C1)N(CCOC)CC3CCCN(C4CC(C=CC=C5)=C5C4)C3	2.1e-08	7.67778	4TPK	9.64	7.424	0	4.724	0	7.1528	62.8035	3.96	6.72	123.3	116.73	3.69	159.93	105.16	S1
	6	8	CN(C(CN1C(C2=CC(OCCCO3)=C3C=C2)CCC1)=O)C(C)C4=NC(C=CC=C5)=C5S4	1.36e-06	5.86646		9.648	7.707	0	4.172	2										S1
	7	9	CCN1N=C(C(N2CCCC2)=O)C3=C1CCC(C3)NCCC4=NC(C5=CC=CC=C5)=CS4	2.15e-06	5.66756		9.668	7.544	0	3.848	0										S1
	8	K1024	O=C(C(N)CC1=CNC2C1C=CC=C2)NCCNC3=C4C(CCCC4)=NC5=CC=C(OC)C=C53	4.8e-07	6.31876		9.238	7.012	0	2.247	1										S1
	9	K1025	O=C(C(N)CC1=CNC2C1C=CC=C2)NCCCNC3=C4C(CCCC4)=NC5=CC=C(OC)C=C53	1.8e-06	5.74473		9.591	7.24	0	2.309	1										S1
	10	K1026	O=C(C(N)CC1=CNC2C1C=CC=C2)NCCCCNC3=C4C(CCCC4)=NC5=CC=C(OC)C=C53	5.2e-07	6.284		9.945	7.49	0	2.889	1										S2
	11	K1027	O=C(C(N)CC1=CNC2C1C=CC=C2)NCCCCCNC3=C4C(CCCC4)=NC5=CC=C(OC)C=C53	1.9e-07	6.72125		10.299	7.74	0	3.345	1										S2
	12	K1028	O=C(C(N)CC1=CNC2C1C=CC=C2)NCCCCCCNC3=C4C(CCCC4)=NC5=CC=C(OC)C=C53	5.5e-08	7.25964		10.652	7.99	0	3.802	1										S2
	13	K1029	O=C(C(N)CC1=CNC2C1C=CC=C2)NCCCCCCCNC3=C4C(CCCC4)=NC5=CC=C(OC)C=C53	7.8e-08	7.10791		11.006	8.24	0	4.258	1										S2
	14	K1030	O=C(C(N)CC1=CNC2C1C=CC=C2)NCCCCCCCCNC3=C4C(CCCC4)=NC5=CC=C(OC)C=C53	1.3e-07	6.88606		11.359	8.49	0	4.714	1										S2
	15	K1031	O=C(C(N)CC1=CNC2C1C=CC=C2)NCCNC3=C4C(CCCC4)=NC5=CC(Cl)=CC=C53	3.4e-07	6.46852		9.453	7.003	0	2.928	0										S2
	16	K1032	O=C(C(N)CC1=CNC2C1C=CC=C2)NCCCNC3=C4C(CCCC4)=NC5=CC(Cl)=CC=C53	1.4e-07	6.85387		9.806	7.231	0	2.99	0										S2
	17	K1033	O=C(C(N)CC1=CNC2C1C=CC=C2)NCCCCNC3=C4C(CCCC4)=NC5=CC(Cl)=CC=C53	1.2e-07	6.92082		10.16	7.481	0	3.57	0										S2
	18	K1034	O=C(C(N)CC1=CNC2C1C=CC=C2)NCCCCCNC3=C4C(CCCC4)=NC5=CC(Cl)=CC=C53	7.4e-08	7.13077		10.513	7.731	0	4.026	0										S2
	19	K1035	O=C(C(N)CC1=CNC2C1C=CC=C2)NCCCCCCNC3=C4C(CCCC4)=NC5=CC(Cl)=CC=C53	1.3e-08	7.88606	6I0B	10.867	7.981	0	4.482	0	52.1229	68.3513	5.5	6.72	148.79	139.47	7.17	153.55	111.54	S2
	20	K1036	O=C(C(N)CC1=CNC2C1C=CC=C2)NCCCCCCCNC3=C4C(CCCC4)=NC5=CC(Cl)=CC=C53	5.2e-08	7.284		11.221	8.231	0	4.939	0										S2
	21	K1037	O=C(C(N)CC1=CNC2C1C=CC=C2)NCCCCCCCCNC3=C4C(CCCC4)=NC5=CC(Cl)=CC=C53	1.4e-07	6.85387		11.574	8.481	0	5.395	0										S2
	22	K1038	O=C(C(N)CC1=CNC2C1C=CC=C2)NCCNC3=C4C(CCCC4)=NC5=CC=CC=C53	5.6e-08	7.25181		8.872	6.712	0	2.263	0										S2
	23	K1039	O=C(C(N)CC1=CNC2C1C=CC=C2)NCCCNC3=C4C(CCCC4)=NC5=CC=CC=C53	4e-08	7.39794		9.226	6.94	0	2.326	0										S2
	24	K1040	O=C(C(N)CC1=CNC2C1C=CC=C2)NCCCCNC3=C4C(CCCC4)=NC5=CC=CC=C53	1.23e-07	6.91009		9.579	7.19	0	2.906	0										S2
	25	K1041	O=C(C(N)CC1=CNC2C1C=CC=C2)NCCCCCNC3=C4C(CCCC4)=NC5=CC=CC=C53	2.3e-08	7.63827		9.933	7.44	0	3.362	0										S2
	26	K1042	O=C(C(N)CC1=CNC2C1C=CC=C2)NCCCCCCNC3=C4C(CCCC4)=NC5=CC=CC=C53	3.9e-09	8.40894		10.286	7.69	0	3.818	0										S2
	27	K1043	O=C(C(N)CC1=CNC2C1C=CC=C2)NCCCCCCCNC3=C4C(CCCC4)=NC5=CC=CC=C53	2.5e-08	7.60206		10.64	7.94	0	4.274	0										S2
	28	K1044	O=C(C(N)CC1=CNC2C1C=CC=C2)NCCCCCCCCNC3=C4C(CCCC4)=NC5=CC=CC=C53	6.4e-08	7.19382		10.993	8.19	0	4.73	0										S2
	29	1	NC1=C2C(CCCC2)=NC3=CC=C(OC)C=C31	1.8e-05	4.74473		4.541	3.513	0	2.774	1										S2
	30	2	NC1=C2C(CCCC2)=NC3=CC(Cl)=CC=C31	1.8e-06	5.74473		4.756	3.504	0	3.454	0										S2
	31	3	NC1=C2C(CCCC2)=NC3=CC=CC=C31	1.2e-08	7.92082		4.175	3.213	0	2.79	0										S2
	32	5	ClC1=CC=C2C(N=C(CCCC3)C3=C2NCCNC(C(C4=C5C(O)=CC=C4)=O)=CC5=O)=C1	5.4e-07	6.26761		8.522	6.256	0	4.554	0										S2
	33	8	ClC1=CC(Cl)=C2C(N=C(CCCC3)C3=C2NCCCCCCC(NCCC4=CNC5C4C=CC=C5)=O)=C1	7.8e-09	8.10791		11.143	8.189	0	6.117	0										S2
	34	9	ClC1=CC=C2C(N=C(CCCC3)C3=C2NCCCCCC(NCCC4=CNC5C4C=CC=C5)=O)=C1	1.8e-07	6.74473		10.262	7.603	0	4.996	0										S2
	35	2	OC(CC1)(C2=CC=CC(C)=C2)CCN1CC3=C(C4=CC=CS4)NC5=C3C=CC=N5	4.89e-05	4.31069		8.98	6.953	1	4.228	0										S3
	36	5	CC1=CC2=C(C=C1C)NC(C3=CC=CN3C(C4CC(O)CN4CC5=CC=CC=C5)=O)=N2	4.68e-05	4.32975		8.461	6.221	1	4.82	0										S3
	37	7	O=C(OCCOC)C1=C(C)NC(CCCC2=O)=C2C1C3=CC=C(N(CC)C4=C5C=CC=C4)C5=C3	9.72e-06	5.01233		8.932	6.962	0	3.887	1										S3
	38	8	CC1=C(CN(CC2=CC=CC=N2)CCN(C)C)C(C)NN1C3=C(C)C=CC=C3	1.92e-05	4.7167		7.918	5.371	0	3.737	0										S3
	39	16	O=C(OCC1OCCC1)C2=C(C)NC(CCCC3=O)=C3C2C4=CC=C(N(CC)C5=C6C=CC=C5)C6=C4	7.63e-07	6.11748	5K5E	10.037	7.866	0	4.377	1	-6.85542	59.6715	4.15	6.41	139.24	126.17	3.7	203.2	132.17	S3
	40	Huprine X	ClC1=CC=C2C(N=C(CC3CC4C=C(CC)C3)C4=C2N)=C1	2.36e-07	6.62709		6.779	5.223	0	4.501	0										S4
	41	1	ClC1=CC=C2C(N=C(CC3CC4C=C(CC(OCC)=O)C3)C4=C2N)=C1	1.4e-07	6.85387		7.407	5.446	0	3.797	1										S4
	42	2	ClC1=CC=C2C(N=C(CC3CC4C=C(CCO)C3)C4=C2N)=C1	1.24e-06	5.90658		6.899	5.202	1	3.275	0										S4
	43	5	ClC1=CC=C2C(N=C(CC3CC4C=C(CC(N(C)C)=O)C3)C4=C2N)=C1	2.76e-06	5.55909		7.89	5.646	0	3.007	0										S4
	44	7	ClC1=CC=C2C(N=C(CC3CC4C=C(CCOC(C(F)(F)F)=O)C3)C4=C2N)=C1	1.36e-06	5.86646		7.809	5.657	0	4.742	1										S4
	45	8	ClC1=CC=C2C(N=C(CC3CC4C=C(CCCl)C3)C4=C2N)=C1	2.1e-07	6.67778		7.242	5.374	0	4.478	0										S4
	46	9	ClC1=CC=C2C(N=C(CC3CC4C=C(CCF)C3)C4=C2N)=C1	5.2e-07	6.284		6.864	5.185	0	4.215	0										S4
	47	10	ClC1=CC=C2C(N=C(CC3CC4C=C(CCOS(C)(=O)=O)C3)C4=C2N)=C1	4.15e-07	6.38195		9.345	6.085	0	3.258	0										S4
	48	11	ClC1=CC=C2C(N=C(CC3CC4C=C(CCOC(N)=O)C3)C4=C2N)=C1	4.1e-07	6.38722		7.343	5.437	0	3.444	1										S4
	49	12	ClC1=CC=C2C(N=C(CC3CC4C=C(CCOC(C=C)=O)C3)C4=C2N)=C1	2.1e-07	6.67778		7.547	5.604	0	4.352	1										S4
	50	13	ClC1=CC=C2C(N=C(CC3CC4C=C(CCOC)C3)C4=C2N)=C1	4e-07	6.39794		7.168	5.397	0	3.683	0										S4
	51	14	ClC1=CC=C2C(N=C(CC3CC4C=C(CCC#N)C3)C4=C2N)=C1	5.1e-07	6.29243		7.083	5.327	0	3.928	0										S4
	52	15	ClC1=CC=C2C(N=C(CC3CC4C=C(CCI)C3)C4=C2N)=C1	1.4e-07	6.85387		7.943	5.724	0	5.155	0										S4
	53	16	ClC1=CC=C2C(N=C(CC3CC4C=C(CCN(OC(OC(C)(C)C)=O)C(OC(C)(C)C)=O)C3)C4=C2N)=C1	4.2e-07	6.37675		12.313	6.577	0	6.178	3										S4
	54	18	ClC1=CC=C2C(N=C(CC3CC4C=C(CCN=[N+]=[N-])C3)C4=C2N)=C1	3.1e-07	6.50864		7.148	5.379	0	2.712	0										S4
	55	19	ClC1=CC=C2C(N=C(CC3CC4C=C(CCN)C3)C4=C2N)=C1	9.9e-07	6.00436	6EQQ	6.964	5.235	0	2.985	0	22.7729	48.3409	4.21	5.54	109.99	101.41	**	73.94	48.88	S4
	56	22	ClC1=CC=C2C(N=C(CC3CC4C=C(CCN(C)C)C3)C4=C2N)=C1	2.91e-06	5.53611		7.978	5.649	0	3.953	0										S4
	57	8f	OC1=C(C(N(CC2CCN(CC3=NC(C=CC=C4)=C4S3)CC2)CCOC)=O)C=C([N+]([O-])=O)C5=CC=CN=C51	2.14e-06	5.66959		10.603	8.028	0	3.689	0										S5
	58	8g	OC1=C(C(N(CC2CCCN(C3CC(C=CC=C4)=C4C3)C2)CCOC)=O)C=C([N+]([O-])=O)C5=CC=CN=C51	2.15e-07	6.66756	4XII	10.026	7.699	0	3.629	0	-0.79801	58.4872	4.2	6.67	140.47	124.16	3.42	162.43	110.29	S5
	59	donepezil	O=C1C2=CC(OC)=C(OC)C=C2CC1CC3CCN(CC4=CC=CC=C4)CC3	4.15e-06	5.38195		8.07	6.286	0	4.57	2										S6
	60	1	O=S(N(CCOC)CC1CCCN(CC2=CC=CC=C2)C1)(C3=CC(C=CC=C4)=C4C=C3)=O	4.9e-09	8.3098		10.532	8.079	0	4.527	0										S6
	61	2	O=C(C1=CC(C=CC=C2)=C2C=C1)N(CCN(C)C)CC3CCCN(C4CC(C=CC=C5)=C5C4)C3	1.11e-11	10.9547		10.45	7.676	0	4.994	0										S6
	62	8	O=C(C1=CSC(NC2=NC=CC=C2)=N1)N(CCN(C)C)CC3CCCN(C4CC(C=CC=C5)=C5C4)C3	1.38e-08	7.86012		11.124	8.06	0	4.45	0										S6
	63	9	O=C(C1=C(O)C(N=CC=C2)=C2C=C1)N(CCOC)CC3CCCN(C4CC(C=CC=C5)=C5C4)C3	2.66e-07	6.57512		9.615	7.406	0	3.735	0										S6
	64	10	O=C(C1=CN2C(C(O)=CC=C2)=N1)N(CCN(C)C)CC3CCCN(C4CC(C=CC=C5)=C5C4)C3	2.8e-08	7.55284		10.139	7.36	0	3.549	0										S6
	65	11	O=C(C1=C(O)C(N=CC=C2)=C2C=C1)N(CCN(C)C)CC3CCCN(C4CC(C=CC=C5)=C5C4)C3	1.11e-08	7.95468	6F7Q	10.425	7.658	0	4.004	0	9.47332	57.8656	4.08	6.83	144.51	136.64	5.02	154.23	125.26	S6
	66	12	O=C(C1=CC=C(O)N=C1)N(CCN(C)C)CC2CCCN(C3CC(C=CC=C4)=C4C3)C2	1.612e-06	5.79263		9.293	6.674	0	3.206	0										S6
	67	13	O=C(C1=C(O)C(N=CC=C2)=C2C([N+]([O-])=O)=C1)N(CCN(C)C)CC3CCCN(C4CC(C=CC=C5)=C5C4)C3	1.9e-08	7.72125		10.837	7.95	0	3.899	0										S6
	68	14	O=C(C1=CC(C=CC=C2)=C2C(O)C1=O)N(CCN(C)C)CC3CCCN(C4CC(C=CC=C5)=C5C4)C3	6.916e-06	5.16015		10.842	8.014	1	3.427	0										S6
	69	15	O=C(C1=NC(C(O)=CC=C2)=C2C=C1)N(CCN(C)C)CC3CCCN(C4CC(C=CC=C5)=C5C4)C3	2.29e-07	6.64016		10.434	7.597	0	4.433	0										S6
	70	16	O=C(/C=C/C1=CC=C(O)C=C1)N(CCN(C)C)CC2CCCN(C3CC(C=CC=C4)=C4C3)C2	6.35e-07	6.19723		9.846	7.015	0	4.286	0										S6
	71	17	O=C(C1=NC(C(O)=CC=C2[N+]([O-])=O)=C2C=C1)N(CCN(C)C)CC3CCCN(C4CC(C=CC=C5)=C5C4)C3	1.35e-07	6.86967		10.842	7.908	0	4.327	0										S6
	72	18	O=C(C1=CC(O)=CC=C1)N(CCN(C)C)CC2CCCN(C3CC(C=CC=C4)=C4C3)C2	2.095e-05	4.67882		9.439	6.772	0	3.818	0										S6
	73	19	O=C(C1=NC(C(O)=CC=C2)=C2C(O)=C1)N(CCN(C)C)CC3CCCN(C4CC(C=CC=C5)=C5C4)C3	9.5e-09	8.02228		10.588	7.695	0	4.165	0										S6
	74	24	O=C(C1=CC=C(O)C=C1)N(CCN(C)C)CC2CCCN(C3CC(C=CC=C4)=C4C3)C2	7.1e-08	7.14874		9.435	6.793	0	3.818	0										S6
	75	25	O=C(C1(C)OC(C(C)=C(C)C(O)=C2C)=C2CC1)N(CCN(C)C)CC3CCCN(C4CC(C=CC=C5)=C5C4)C3	2.485e-06	5.60467		12.753	9.651	0	6.09	1										S6
	76	26	O=C(C1=C(O)C=C(O)C=C1)N(CCN(C)C)CC2CCCN(C3CC(C=CC=C4)=C4C3)C2	1.794e-06	5.74618		9.59	6.891	0	3.55	0										S6
	77	27	O=C(C1N=C(C2=C(O)C=CC=C2)CS1)N(CCN(C)C)CC3CCCN(C4CC(C=CC=C5)=C5C4)C3	4.6e-07	6.33724		11.746	8.844	0	4.596	0										S6
	78	28	O=C(C1=CC=C(OC)C=C1)N(CCN(C)C)CC2CCCN(C3CC(C=CC=C4)=C4C3)C2	2.37e-07	6.62525		9.617	7.016	0	4.069	1										S6
	79	29	O=C(C1=CC(C=CC=C2)=C2C=C1)N(CCN(C)C)CC3CCCN(CC4=CSC(NC5=CC=CC=N5)=N4)C3	1.03e-07	6.98716		11.202	7.826	0	4.933	0										S6
	80	30	O=C(C1=CC(C=CC=C2)=C2C=C1)N(CCN(C)C)CC3CCCN(CC4=CC=C(C=CC=C5O)C5=N4)C3	4.8e-08	7.31876		10.511	7.325	0	4.916	0										S6
	81	4	O=C(NC1=CC=CC=C1)OC2CCN(CC#C)CC2	1.906e-05	4.71988		4.576	3.143	0	2.897	1										S7
	82	6	O=C(NC1=CC=CC=C1)OCC2CCN(CC#C)CC2	1.438e-05	4.84224		5.013	3.492	0	3.475	1										S7
	83	8	O=C(NC1=CC=CC=C1)OC2CCN(CC3=CC=CC=C3)CC2	6.55e-06	5.18376		5.857	4.078	0	3.288	1										S7
	84	10	O=C(NC1=CC=CC=C1)OCC2CCN(CC3=CC=CC=C3)CC2	5.55e-07	6.25571		6.295	4.426	0	3.866	1										S7
	85	12	O=C(NC1=CC=CC=C1)OC2CCN(CC3CC(C=CC=C4)=C4C3)CC2	1.81e-05	4.74232		7.439	5.48	0	4.043	1										S7
	86	14	O=C(NC1=CC=CC=C1)OCC2CCN(CC3CC(C=CC=C4)=C4C3)CC2	1.433e-06	5.84375		7.876	5.829	0	4.621	1										S7
	87	18	O=C(NC1=CC=C(C(C)C)C=C1)OCC2CCN(CC#C)CC2	2.43e-05	4.61439		6.424	4.296	0	4.669	1										S7
	88	20	O=C(NC1=CC=C(C(C)C)C=C1)OC2CCN(CC3=CC=CC=C3)CC2	1.74e-06	5.75945		7.268	4.881	0	4.482	1										S7
	89	22	O=C(NC1=CC=C(C(C)C)C=C1)OCC2CCN(CC3=CC=CC=C3)CC2	8.09e-07	6.09205		7.705	5.23	0	5.06	1										S7
	90	28	O=C(N(C)CC)OC1CCN(CC#C)CC1	1.14e-05	4.9431		4.078	2.903	0	1.875	1										S7
	91	34	O=C(N(C)CC)OCC1CCN(CC2=CC=CC=C2)CC1	4.6e-05	4.33724		5.796	4.185	0	2.844	1										S7
	92	36	O=C(N(C)CC)OC1CCN(CC2CC(C=CC=C3)=C3C2)CC1	4.08e-05	4.38934		6.941	5.24	0	3.021	1										S7
	93	38	O=C(N(C)CC)OCC1CCN(CC2CC(C=CC=C3)=C3C2)CC1	4.46e-06	5.35067		7.378	5.588	0	3.599	1										S7
	94	5	O=C(NC1=CC=CC=C1)OC2CN(CC#C)CCC2	8.45e-05	4.07314		4.6	3.071	0	3.414	1										S7
	95	7	O=C(NC1=CC=CC=C1)OCC2CN(CC#C)CCC2	2.96e-05	4.52871		5.037	3.388	0	3.48	1										S7
	96	9	O=C(NC1=CC=CC=C1)OC2CN(CC3=CC=CC=C3)CCC2	4.6e-07	6.33724		5.881	4.005	0	3.805	1										S7
	97	11	O=C(NC1=CC=CC=C1)OCC2CN(CC3=CC=CC=C3)CCC2	5.2e-07	6.284		6.318	4.322	0	3.872	1										S7
	98	13	O=C(NC1=CC=CC=C1)OC2CN(CC3CC(C=CC=C4)=C4C3)CCC2	6.45e-08	7.19044	6SAM	7.463	5.408	0	4.561	1	21.8352	52.5814	4.3	5.64	102.18	91.84	5.46	154.57	104.53	S7
	99	15	O=C(NC1=CC=CC=C1)OCC2CN(CC3CC(C=CC=C4)=C4C3)CCC2	1.8e-07	6.74473		7.9	5.725	0	4.627	1										S7
	100	19	O=C(NC1=CC=C(C(C)C)C=C1)OCC2CN(CC#C)CCC2	1.775e-05	4.7508		6.448	4.192	0	4.675	1										S7
	101	21	O=C(NC1=CC=C(C(C)C)C=C1)OC2CN(CC3=CC=CC=C3)CCC2	3.25e-06	5.48812		7.292	4.809	0	5	1										S7
	102	galantamine	OC(C1)C=C[C@]2(C1O3)C4=C3C(OC)=CC=C4CN(C)CC2	1.91e-05	4.71897		6.428	5.147	1	1.443	2										S8
	103	1	O=C(C1=CC(C=CC=C2)=C2C=C1)N(CCOC)CC3CCCN(C4CC(C=CC=C5)=C5C4)C3	2.1e-08	7.67778		9.64	7.424	0	4.724	0										S8
	104	2	COCCN(S(C1=CC=C(C=CC=C2)C2=C1)(=O)=O)CC3CCCN(CC4=CC=CC=C4)C3	4.9e-09	8.3098		10.532	8.079	0	4.527	0										S8
	105	3	CN(C)CCN(C(C1=CC=C(C=CC=C2)C2=C1)=O)CC3CCCN(C4CC(C=CC=C5)=C5C4)C3	1.03e-09	8.98716	5NN0	10.45	7.676	0	4.994	0	17.1108	84.1262	4.92	4.97	161.1	153.87	8.77	188.75	164.36	S8
	106	26	COCCN(C(C1=CC=C(C=C(Br)C=C2)C2=C1)=O)CC3CCCN(C4CC(C=CC=C5)=C5C4)C3	4.1e-07	6.38722		10.7	7.97	0	5.473	0										S8
	107	27	O=C(C1=CC=CC2=C1C=CC=C2)NCC3CCCN(C4CC(C=CC=C5)=C5C4)C3	6.7e-08	7.17393		8.571	6.682	0	4.649	0										S8
	108	28	COCCN(C(C1=CC=C(C=CC=C2)C2=C1)=O)CC3CCCN(CC4=CC=CC=C4)C3	2.3e-07	6.63827		8.535	6.18	0	4.299	0										S8
	109	29	O=C(C1=CC=C(C=CC=C2)C2=C1)NCC3CCCN(CC4=CC=CC=C4)C3	1.437e-06	5.84254		7.501	5.415	0	4.225	0										S8
	110	30	O=C(C1=CC=C(C=CC=C2)C2=C1)NCC3CCCN(C4=NC5=C(C=CC=C5)S4)C3	6.32e-07	6.19928		8.699	6.732	0	4.939	0										S8
	111	31	COCCCN(C(C1=CC=C(C=CC=C2)C2=C1)=O)CC3CCCN(C4CC(C=CC=C5)=C5C4)C3	3.82e-08	7.41794		9.993	7.635	0	4.787	0										S8
	112	32	COCCN(C(C1=CC=C(C=CC=C2)C2=C1)=O)CC3CCN(C4CC(C=CC=C5)=C5C4)CC3	7.02e-07	6.15366		9.616	7.523	0	4.718	0										S8
	113	1	CN(C)C(C=C1)=CC=C1C2=[N+](C)C3=CC=C(C)C=C3S2	3.62e-06	5.44129	6ESY	6.549	5.043	0	4.59	0										S9
	114	2	NC(C=C1)=CC2=C1C3=C(C=C(N)C=C3)[N+](CCC[N+](C)(CC)CC)=C2C4=CC=CC=C4	2.03e-06	5.6925	6ESJ	9.201	7.25	0	3.025	0	8.78645	63.8374	3.63	5.79	106.13	100.84	2.74	110.83	83.83	S9
	115	3	OC1=CC=CC([N+](C)(C)CC)=C1	0.000198	3.70333		3.788	2.512	0	0.623	0										S9
	116	4	O=C(NCCN(C(C)C)C(C)C)N1C2=CC=CC=C2SC3C1C=CC=C3	2.1e-08	7.67778		8.558	6.242	0	3.916	0										S9
	117	5	O=C(C1=C(C=CC=C2)C2=CC3=C1C=CC=C3)N4C5=CC=CC=C5SC6C4C=CC=C6	1.6e-08	7.79588		8.899	7.254	0	5.809	0										S9
	118	decamethonium	C[N+](C)(C)CCCCCCCCCC[N+](C)(C)C	4.5e-06	5.34679	6EP4	8.45	3.604	0	1.129	0	35.1814	53.7967	1.91	4.44	80.81	75.95	2.1	119.49	113.7	S9
	119	1	O=C(NCCC1CCCCCC1)C(CC2=CNC3C2C=CC=C3)NCCCC	2.2e-08	7.65758		8.709	6.528	0	3.893	0										S10
	120	8	O=C(NCCC1CCCCCC1)C(CC(C)C)NCCCC	3.63e-05	4.44009		7.427	4.771	0	5.029	0										S10
	121	9	O=C(NCCC1CCCCCC1)C(CC2=CC=CC=C2)NCCCC	6.09e-07	6.21538		7.487	5.347	0	5.353	0										S10
	122	4	CCCCN(CCCC)C(CC1=CNC2C1C=CC=C2)CCC(NCCC3CCCCCC3)=O	3.1e-08	7.50864		10.843	8.164	0	6.114	0										S10
	123	5	CCCCNC(CC1=CNC2C1C=CC=C2)CCC(NCCC3CCCCCC3)=O	3.8e-08	7.42022		9.451	7.039	0	4.249	0										S10
	124	6	CCCCN(CCCC1=CNC2C1C=CC=C2)C(CCC(NCCC3CCCCCC3)=O)=O	8.9e-07	6.05061		10.041	7.467	0	4.267	0										S10
	125	7	CCCCN(CCCC1=CNC2C1C=CC=C2)CCCCNCCC3CCCCCC3	8.6e-08	7.0655		10.109	7.574	0	5.829	0										S10
	126	10	O=C(N1CCCC1C(NCCC2CCCCCC2)=O)C(CC3=CNC4C3C=CC=C4)NCCCC	2.4e-08	7.61979		10.899	8.348	0	3.862	0										S10
	127	11	O=C(N1C(C2=CC=CC=C2)CCC1)C(CC3=CNC4C3C=CC=C4)NCCCC	9.9e-07	6.00436		8.372	6.403	0	3.139	0										S10
	128	12	O=C(N1CCC(CC2=CC=CC=C2)CC1)C(CC3=CNC4C3C=CC=C4)N(CCCC)CCCC	7.6e-08	7.11919		10.629	8.07	0	5.588	0										S10
	129	13	O=C(NCCC1CCCC(C2=CC=CC=C2)C1)C(CC3=CNC4C3C=CC=C4)NCCCC	6.6e-09	8.18046		9.992	7.607	0	4.721	0										S10
	130	14	O=C(NCCC1CCCN(CC2=CC=CC=C2)C1)C(CC3=CNC4C3C=CC=C4)NCCCC	9e-09	8.04576		10.08	7.406	0	3.588	0										S10
	131	15	O=C(NCCC1CCN(CC2=CC=CC=C2)CC1)C(CC3=CNC4C3C=CC=C4)NCCCC	2e-09	8.69897		10.057	7.51	0	3.521	0										S10
	132	16	O=C(NCCC1CCN(CCC2=CC=CC=C2)CC1)C(CC3=CNC4C3C=CC=C4)NCCCC	3.8e-09	8.42022		10.372	7.82	0	3.842	0										S10
	133	17	O=C(NCCC1CCN(C2=CC=CC=C2)CC1)C(CC3=CNC4C3C=CC=C4)NCCCC	5.6e-09	8.25181		9.617	7.289	0	3.609	0										S10
	134	18	O=C(NCCC1CCCN(CC2=CC=CC=C2)CC1)C(CC3=CNC4C3C=CC=C4)NCCCC	2.8e-09	8.55284	6XTA	10.41	7.743	0	3.977	0	46.6103	65.7018	4.55	6.98	140.91	135.8	5.59	110.64	78.73	S10
	135	19	O=C(NCCC1CCCN(CC2=C(F)C(F)=CC(F)=C2F)CC1)C(CC3=CNC4C3C=CC=C4)NCCCC	5.9e-09	8.22915		10.871	8.078	0	4.799	0										S10
	136	20	O=C(NCCC1CCCN(CC2=CC=C(OC)C=C2)CC1)C(CC3=CNC4C3C=CC=C4)NCCCC	1e-07	7		10.773	8.059	0	3.961	1										S10
	137	21	O=C(NCCC1CCN(CC2CCN(C)CC2)CC1)C(CC3=CNC4C3C=CC=C4)NCCCC	6.6e-06	5.18046		11.342	8.615	0	2.626	0										S10
	138	1	NC(C(NCC1=C(C)C(C)(C)CC1)=O)CC2=CNC3=C2C=CC=C3	2.5e-07	6.60206		7.5	5.525	0	3.307	0										S11
	139	5	O=C(NCCC1=C(C)C(C)(C)CC1)CC2=CNC3=C2C=CC=C3	4.2e-07	6.37675		7.249	5.372	0	4.142	0										S11
	140	8	O=C(NCCCC1CCCCCC1)C(CC2=CNC3=C2C=CC=C3)NCCCC	6.2e-09	8.20761	6QAC	8.715	6.4	0	6.103	0	47.5501	59.0037	3.77	6.51	125.34	118.89	5.55	114.6	54.89	S11
	141	9	O=C(NCCC1CCCCCCC1)C(CC2=CNC3=C2C=CC=C3)NCCCC	1.19e-08	7.92445	6QAA	8.715	6.413	0	6.103	0	46.4429	63.7522	2.63	3.65	113.16	111.2	6.15	138.19	88.14	S11
	142	10	C[N+](C(CC1=CNC2=C1C=CC=C2)C(NCCC3CCCCCC3)=O)(CCCC)C	6.2e-09	8.20761	6QAB	10.146	7.36	0	4.828	0	38.6735	66.7058	3.52	6.37	125.47	118.09	5.42	126.6	76.3	S11
	143	11	O=C(NCCC1CCCCCC1)C(NC(CCC)=O)CC2=CNC3=C2C=CC=C3	6.1e-07	6.21467		8.371	6.054	0	5.031	0										S11
	144	12	CN(CCCC)C(CC1=CNC2=C1C=CC=C2)CN(C)CCC3CCCCCC3	3e-09	8.52288	6QAE	9.46	7.034	0	7.048	0	27.6301	66.8597	2.98	4.89	112.59	107.32	3.18	131.52	82.31	S11
	145	13	O=C(NCCC1CCN(C(C)C)CC1)C(CC2=CNC3=C2C=CC=C3)NCCCC	1.4e-08	7.85387	6QAD	9.077	6.568	0	4.417	0	42.4358	46.3528	3.82	6.34	108.24	104.2	2.63	52.09	31	S11
	146	S4	CC1=C(CCC1(C)C)CC(NCCC2=CNC3=C2C=CC=C3)=O	1.36e-06	5.86646		7.249	5.363	0	4.142	0										S11
	147	S7	[NH3+]C(CC1=CNC2=C1C=CC=C2)C(NCCC3=C(C)C(C)(C)CC3)=O	3.2e-07	6.49485		8.118	5.972	0	2.623	0										S11
	148	S8	O=C(NCCC1=C(C)C(C)(C)CC1)C(CC2=CNC3=C2C=CC=C3)NCCCC	7.6e-08	7.11919		9.077	6.66	0	5.389	0										S11
	149	S10	O=C(NCC1CCCCC1)C(CC2=CNC3=C2C=CC=C3)NCCOC	6.1e-07	6.21467		7.312	5.402	0	3.342	0										S11
	150	S13	O=C(NCCC1CCCCCC1)C(CC2=CNC3=C2C=CC=C3)NCCOC	4.6e-08	7.33724		8	5.939	0	4.187	0										S11
	151	S17	O=C(NCCC1(C[C@H]2C3)C[C@H]3C[C@H](C2)C1)C(CC4=CNC5=C4C=CC=C5)NCCCC	2.53e-08	7.59688		10.882	8.456	0	5.409	0										S11
	152	S23	O=C(NCCC1=CNC2=C1C=CC=C2)C(CC3=CNC4=C3C=CC=C4)NCCCC	2.6e-07	6.58503		7.824	5.705	0	4.811	0										S11
	153	S24	O=C(NCCC1CCOCC1)C(CC2=CNC3=C2C=CC=C3)NCCCC	7.1e-07	6.14874		7.559	5.529	0	3.421	0										S11
	154	S27	O=C(NCCC1CCNCC1)C(CC2=CNC3=C2C=CC=C3)NCCCC	7.5e-08	7.12494		7.697	5.647	0	3.155	0										S11
	155	S29	O=C(NCCC1CC(N2C)CCC2C1)C(CC3=CNC4=C3C=CC=C4)NCCCC	6.3e-08	7.20066		9.391	7.384	0	4.209	0										S11
	156	S31	O=C(NCCC1CCC(N(C)C)CC1)C(CC2=CNC3=C2C=CC=C3)NCCCC	1.4e-08	7.85387		9.142	6.735	0	4.632	0										S11
	157	S35	O=C(NCCC1CCCCCC1)C(CC2=CNC3=C2C=CC=C3)NCC4=CC=CC=C4	1e-07	7		8.92	6.637	0	5.901	0										S11
	158	S41	O=C(NCCC1CCCCCC1)C(CC2=CNC3=C2C=CC=C3)NCCN(C)C	2.8e-08	7.55284		8.811	6.192	0	4.457	0										S11
	159	S42	O=C(NCCC1CCCCCCC1)C(CC2=CNC3=C2C=CC=C3)NC(NCCCC)=O	2.3e-06	5.63827		9.161	6.613	0	5.688	0										S11
	160	S52	O=C(NCCC1CCCCCC1)C(CC2=CC=C3C(C=CC=C3)=C2)NCCCC	8e-09	8.09691		8.683	6.318	0	6.262	0										S11
	161	S54	O=C(NCCC1CCCCCC1)C(CC2=CN=C3C(C=CC=C3)=C2)NCCCC	9e-08	7.04576		8.538	6.151	0	5.539	0										S11
	162	tacrine	NC1=C2C(CCCC2)=NC3=CC=CC=C31	1.2e-08	7.92082		4.175	3.213	0	2.79	0										S12
	163	(7S,11S)-huprineW	NC1=C2C(C=C(Cl)C=C2)=NC3C[C@@H]4C[C@@H](CC(CCO)=C4)C31	1.2e-06	5.92082		7.27	5.671	1	2.535	0										S12
	164	(7S,11S)-huprine triazole	NC1=C2C(C=C(Cl)C=C2)=NC3C[C@@H]4C[C@@H](CC(CCCCN5N=NC(CO)=C5)=C4)C31	2.1e-07	6.67778		9.384	7.121	1	3.642	0										S12
	165	6-chloro tacrine	NC1=C2C(C=C(Cl)C=C2)=NC3CCCCC31	9e-07	6.04576		5.141	3.94	0	2.714	0										S12
	166	4	NC1=C2C(C=C(Cl)C=C2)=NC3C[C@@H]4C[C@@H](CC(CCCCN5N=NC(CO)=C5)=C4)C31	2.1e-07	6.67778		9.384	7.121	1	3.642	0										S12
	167	12	NC1=C2C(C=C(Cl)C=C2)=NC3C[C@@H]4C[C@@H](CC(CCC(C(OC)=O)C(OC)=O)=C4)C31	5.5e-08	7.25964		8.934	6.963	0	3.452	2										S12
	168	13	NC1=C2C(C=C(Cl)C=C2)=NC3C[C@@H]4C[C@@H](CC(CCC(C(OCC)=O)C(OCC)=O)=C4)C31	1.6e-07	6.79588		9.391	7.134	0	4.15	2										S12
	169	14	NC1=C2C(C=C(Cl)C=C2)=NC3C[C@@H]4C[C@@H](CC(CCCC(OC)=O)=C4)C31	3.3e-08	7.48149		8.226	6.344	0	3.621	1										S12
	170	15	NC1=C2C(C=C(Cl)C=C2)=NC3C[C@@H]4C[C@@H](CC(CCCCOC)=C4)C31	1.4e-07	6.85387		8.246	6.334	0	3.856	0										S12
	171	16	NC1=C2C(C=C(Cl)C=C2)=NC3C[C@@H]4C[C@@H](CC(CCCCOS(C)(=O)=O)=C4)C31	8e-08	7.09691		10.423	7.022	0	3.43	0										S12
	172	17	NC1=C2C(C=C(Cl)C=C2)=NC3C[C@@H]4C[C@@H](CC(CCCCN=[N+]=[N-])=C4)C31	8.5e-08	7.07058		8.226	6.32	0	2.884	0										S12
	173	18	NC1=C2C(C=C(Cl)C=C2)=NC3C[C@@H]4C[C@@H](CC(CCCCN5N=NC(C(OC)=O)=C5)=C4)C31	3e-07	6.52288		9.612	7.306	0	4.102	1										S12
	174	19	NC1=C2C(C=C(Cl)C=C2)=NC3C[C@@H]4C[C@@H](CC(CCC(CO)CO)=C4)C31	4.5e-07	6.34679		8.566	6.628	2	2.546	0										S12
	175	1A	O=C1C(C(N(CC2CN(CC3=CC=CC=C3)CCC2)CCOC)=O)=CC(C=CC(N(CC)CC)=C4)C4O1	8.7e-06	5.06048		10.123	7.568	0	3.25	1										S13
	176	2C	O=C1C(C2=NC(CN3CC(CN(CCN(C)C)C(C4=CC=C(C=CC=C5)C5=C4)=O)CCC3)=CS2)=CC(C=CC(N(CC)CC)=C6)C6O1	8.8e-08	7.05552	6R6V	14.012	10.429	0	5.237	1										S13
	177	3	O=S(C1=CC2=C(C=C1)C=CC=C2)(N(CCOC)CC3CN(CC4=CC=CC=C4)CCC3)=O	4.9e-09	8.3098		10.532	8.079	0	4.527	0										S13
	178	3A	O=S(C1=CC2=C(C=C1)C=CC=C2)(N(CCOCCOCCNC(C3=CC4C(C=C(N(CC)CC)C=C4)OC3=O)=O)CC5CN(CC6=CC=CC=C6)CCC5)=O	6e-08	7.22185	6RUA	16.17	12.322	0	5.112	1										S13
	179	3B	O=S(C1=CC2=C(C=C1)C=CC=C2)(N(CCN3CCN(C4=CC=C([N+]([O-])=O)C5=NON=C54)CC3)CC6CN(CC7=CC=CC=C7)CCC6)=O	1.8e-08	7.74473	6R6W	14.69	11.482	0	5.89	1										S13
	180	3C	O=S(C1=CC2=C(C=C1)C=CC=C2)(N(CCOCCN=[N+]=[N-])CC3CN(CC4=CC=CC=C4)CCC3)=O	1.9e-08	7.72125		11.124	8.431	0	3.425	0										S13
	181	Cmpd I	OC(CNCC1=CC(C(C)(C)C)=CC=C1)CNCCC(C2=CC=CC=C2)C3=CC=CC=C3	5.74e-06	5.24109		9.602	5.896	1	5.505	0										S14
	182	16	OC(CNCC1=CC=CC=C1)C(CC2=CC=CC=C2)NCC(C3=CC=CC=C3)C4=CC=CC=C4	3.2e-07	6.49485		8.762	6.276	1	5.649	0										S14
	183	20	OC(CNCC1=CC=CC=C1OC)C(CC2=CC=CC=C2)NCCC(C3=CC=CC=C3)C4=CC=CC=C4	8e-07	6.09691		9.423	6.868	1	6.022	1										S14
	184	27	OC(CNCC(C)(C)C)C(CC1=CC=CC=C1)NCC(C2=CC=CC=C2)C3=CC=CC=C3	1.9e-07	6.72125		9.837	5.76	1	5.531	0										S14
	185	33	OC(CNCC1=CC=CC=C1OC)C(CC2=CC=CC=C2)NC(CC(C3=CC=CC=C3)C4=CC=CC=C4)=O	3.5e-07	6.45593		9.452	6.764	1	5.406	1										S14
	186	36	OC(CNCC1=CC=CC(C(C)(C)C)=C1)C(CC2=CC=CC=C2)NC(C(C3=CC=CC=C3)C4=CC=CC=C4)=O	2e-08	7.69897		11.208	7.094	1	6.577	0										S14
	187	44	OC(CNCC1=CC=C(C(C)(C)C)C=C1)C(CC2=CC=CC=C2)NC(CC(C3=CC=CC=C3)C4=CC=CC=C4)=O	8.8e-07	6.05552		11.587	7.405	1	6.822	0										S14
	188	51	OC(CNCC(C)(C)C)C(CC1=CC=CC=C1)NC(C(C2=CC=CC=C2)C3=CC=CC=C3)=O	4.5e-07	6.34679	7AMZ	9.818	5.627	1	5.059	0	76.1743	78.8037	5.09	6.23	128.94	122.19	6.45	144.96	104.49	S14
	189	5	COC1=C(C(OC)=O)C(CCCCCCCCNC2=C(C=CC=C3)C3=NC4=C2CCCC4)=CC=C1	3.5e-10	9.45593	7BGC	9.42	7.066	0	7.826	2	20.3067	67.5602	3.17	5.05	136.96	130.77	6.72	166.6	112.24	S15
	190	6	COC1=C(C(OC)=O)C(CCCCCCCCNC2=C(C=CC(Cl)=C3)C3=NC4=C2CCCC4)=CC=C1	2.65e-10	9.57675		10.001	7.357	0	8.491	2										S15
	191	7	COC1=C(C(OC)=O)C(CCCCCCCCNC2=C(C=C(OC)C=C3)C3=NC4=C2CCCC4)=CC=C1	3.49e-09	8.45717		9.786	7.366	0	7.81	3										S15
	192	8	COC1=CC(CCCCCCCCNC2=C(C=CC=C3)C3=NC4=C2CCCC4)=CC=C1	7.72e-09	8.11238		8.786	6.497	0	7.971	1										S15
	193	9	COC1=CC(CCCCCCCCNC2=C(C=CC(Cl)=C3)C3=NC4=C2CCCC4)=CC=C1	2.58e-08	7.58838		9.367	6.788	0	8.635	1										S15
	194	10	COC1=CC(CCCCCCCCNC2=C(C=CC=C3)C3=NC4=C2CCCC4)=CC(OC)=C1	2.92e-08	7.53462		9.155	6.775	0	7.954	2										S15
	195	11	COC1=CC(CCCCCCCCNC2=C(C=CC(Cl)=C3)C3=NC4=C2CCCC4)=CC(OC)=C1	8.32e-08	7.07988		9.736	7.065	0	8.619	2										S15
	196	12	OC1=C(C(OC)=O)C(CCCCCCCCNC2=C(C=CC=C3)C3=NC4=C2CCCC4)=CC=C1	1.77e-10	9.75203		9.237	6.862	0	7.575	1										S15
	197	13	OC1=C(C(OC)=O)C(CCCCCCCCNC2=C(C=CC(Cl)=C3)C3=NC4=C2CCCC4)=CC=C1	4.25e-09	8.37161		9.818	7.153	0	8.24	1										S15
	198	14	OC1=C(C(O)=O)C(CCCCCCCCNC2=C(C=CC=C3)C3=NC4=C2CCCC4)=CC=C1	1.12e-08	7.95078		9.051	6.687	1	7.324	0										S15
	199	15	OC1=C(C(O)=O)C(CCCCCCCCNC2=C(C=CC(Cl)=C3)C3=NC4=C2CCCC4)=CC=C1	1.2e-07	6.92082		9.632	6.977	1	7.989	0										S15
	200	16	OC1=CC(CCCCCCCCNC2=C(C=CC=C3)C3=NC4=C2CCCC4)=CC=C1	3.74e-09	8.42713		8.604	6.274	0	7.72	0										S15
	201	17	OC1=CC(CCCCCCCCNC2=C(C=CC(Cl)=C3)C3=NC4=C2CCCC4)=CC=C1	1.94e-08	7.7122		9.185	6.565	0	8.384	0										S15
	202	4c	NC1=C2C(CCCC2)=NC3=CC=C(OC)C=C31	8.86e-06	5.05257		4.541	3.513	0	2.774	1										S15
	203	huperzine A	O=C(N1)C=CC2=C1C[C@H](C=C(C)C3)/C([C@@]23N)=C\C	7.56e-05	4.12148		5.431	4.174	0	1.057	0										S16
	204	BW284C51	O=C(CCC1=CC=C([N+](C)(CC=C)C)C=C1)CCC2=CC=C([N+](C)(CC=C)C)C=C2	6.4e-06	5.19382		9.686	6.165	0	2.724	0										S16
	205	1	C[N+]1=C(/C=N/OCC2=C(F)C(F)=C(F)C(F)=C2F)C=CC=C1	4.4e-05	4.35655	4B0P	4.413	2.964	0	3.874	1	26.0379	44.7911	1.56	3.66	102.03	88.96	3.43	110.72	131.21	S16
	206	2	N=C(C(Cl)(Cl)Cl)OCC(C=C1)=CC=[N+]1CC2=CC=CC=C2	7.3e-06	5.13668	4B0O	6.876	3.43	0	3.873	1	44.3874	53.6597	1.93	4.41	73.9	78.05	2.3	118.92	73.49	S16
	207	I	O=C(/N=C/O)NC(C1=CC=CC=C1)CCN=[N+]=[N-]	9e-06	5.04576		3.419	2.269	1	0.381	1										S17
	208	II	O=C(/N=C/O)NC(C1=CC=CC=C1)CCN2N=NC(C3CCCC3)=C2	7.6e-05	4.11919		6.334	4.651	1	3.267	1										S17
	209	III	O=C(/N=C/O)NC(C1=CC=CC=C1)CCN2N=NC(CN3C(C)=NC=C3)=C2	3.2e-06	5.49485		6.021	4.164	1	1.68	1										S17
	210	IV	O=C(/N=C/O)NC(C1=CC=CC=C1)CCN2N=NC(CN3C(/C=N/O)=NC=C3)=C2	4.2e-05	4.37675		6.077	4.161	2	1.673	2										S17
	211	5	O[C@@H]([C@H](O)[C@@H](CO)O[C@H]1OCC[N+]2=CNC3=C2C=CC=C3)[C@H]1O	1.6e-05	4.79588		5.678	4.177	4	-0.839	0										S17
	212	7	O[C@@H]([C@H](O)[C@@H](CO)O[C@H]1OCC[N+]2=CN(CC3=CC=CC=C3)C4=C2C=CC=C4)[C@H]1O	5.2e-05	4.284		7.603	5.569	4	0.951	0										S17
	213	12	O[C@@H]([C@@H](O)[C@@H](CO)O[C@H]1OCC[N+]2=CNC3=C2C=CC=C3)[C@H]1O	0.000782	3.10679		5.678	4.177	4	-0.839	0										S17
	214	14	O[C@@H]([C@@H](O)[C@@H](CO)O[C@H]1OCC[N+]2=CN(CC3=CC=CC=C3)C4=C2C=CC=C4)[C@H]1O	2.6e-05	4.58503		7.603	5.569	4	0.951	0										S17
	215	HI-6	NC(C(C=C1)=CC=[N+]1COC[N+]2=CC=CC=C2/C=N/O)=O	0.00023	3.63827		4.497	3.017	1	0.493	1										S18
	216	K027	NC(C(C=C1)=CC=[N+]1CCC[N+]2=CC=C(/C=N/O)C=C2)=O	0.00066	3.18046		4.901	3.356	1	0.293	1										S18
	217	K048	O/N=C/C(C=C1)=CC=[N+]1CCCC[N+]2=CC=C(C(N)=O)C=C2	0.00042	3.37675		5.254	3.606	1	0.873	1										S18
	218	K203	O/N=C/C(C=C1)=CC=[N+]1C/C=C/C[N+]2=CC=C(C(N)=O)C=C2	0.00091	3.04096		4.927	3.299	1	0.698	1										S18
	219	K033	O/N=C/C1=CC=CC=[N+]1CCCC[N+]2=CC=CC=C2/C=N/O	4.3e-05	4.36653		5.094	3.646	2	2.574	2										S18
	220	K074	O/N=C/C(C=C1)=CC=[N+]1CCCC[N+]2=CC=C(/C=N/O)C=C2	0.00013	3.88606		5.179	3.554	2	1.717	2										S18
	221	K075	O/N=C/C(C=C1)=CC=[N+]1C/C=C/C[N+]2=CC=C(/C=N/O)C=C2	0.00034	3.46852		4.852	3.247	2	1.543	2										S18
	222	K114	O/N=C/C(C=C1)=CC=[N+]1CC2=CC=C(C[N+]3=CC=C(/C=N/O)C=C3)C=C2	5.9e-05	4.22915		6.142	4.213	2	2.593	2										S18
	223	TMB-4	O/N=C/C(C=C1)=CC=[N+]1CCC[N+]2=CC=C(/C=N/O)C=C2	0.00019	3.72125		4.826	3.304	2	1.137	2										S18
	224	Q1	O/N=C1CN2CCC\1CC2	0.0024	2.61979		3.142	2.573	1	0.369	1										S19
	225	Q2	O/N=C1C[N+]2(C)CCC\1CC2	0.00088	3.05552		4.353	3.4	1	-0.986	1										S19
	226	Q3	O/N=C1C[N+]2(CC=C)CCC\1CC2	0.00077	3.11351		4.535	3.779	1	-0.369	1										S19
	227	Q4	O/N=C1C[N+]2(CCC=C)CCC\1CC2	0.00019	3.72125		4.87	4.081	1	-0.048	1										S19
	228	Q5	O/N=C1C[N+]2(CCCCCCCCCCCC)CCC\1CC2	4e-06	5.39794		7.974	6.263	1	3.992	1										S19
	229	Q6	O/N=C1C[N+]2(CC3=CC=CC=C3)CCC\1CC2	0.00019	3.72125		5.705	4.624	1	0.598	1										S19
	230	Q7	O/N=C1C[N+]2(CC3=CC(Br)=CC=C3)CCC\1CC2	3.9e-05	4.40894		6.765	5.163	1	1.346	1										S19
	231	Q8	O/N=C1C[N+]2(CC3=CC=C(Br)C=C3)CCC\1CC2	2.2e-05	4.65758		6.761	5.223	1	1.346	1										S19
	232	Q9	O/N=C1C[N+]2(CC3=CC(Cl)=CC=C3)CCC\1CC2	7.2e-05	4.14267		6.286	4.905	1	1.262	1										S19
	233	Q10	O/N=C1C[N+]2(CC3=CC=C(Cl)C=C3)CCC\1CC2	6.2e-05	4.20761		6.282	4.946	1	1.262	1										S19
	234	Q11	O/N=C1C[N+]2(CC3=CC(C)=CC=C3)CCC\1CC2	4.1e-05	4.38722		6.208	4.864	1	1.084	1										S19
	235	Q12	O/N=C1C[N+]2(CC3=CC=C(C)C=C3)CCC\1CC2	4.2e-05	4.37675		6.205	4.902	1	1.084	1										S19
	236	Q13	O/N=C1C[N+]2(CC3=CC([N+]([O-])=O)=CC=C3)CCC\1CC2	2.5e-05	4.60206		6.146	4.903	1	0.492	1										S19
	237	Q14	O/N=C1C[N+]2(CC3=CC=C([N+]([O-])=O)C=C3)CCC\1CC2	2e-05	4.69897		6.143	4.928	1	0.492	1										S19
	238	CQ	NC1=CC=NC2=CC(Cl)=CC=C21	3.1e-05	4.50864		2.998	1.974	0	1.934	0										S20
	239	CQ2	ClC1=CC=C2C(N=CC=C2NCCN)=C1	1.2e-05	4.92082		3.672	2.4	0	1.66	0										S20
	240	TFCQ2	NCCNC1=CC=NC2=CC(C(F)(F)F)=CC=C21	2.5e-06	5.60206		3.804	2.53	0	1.938	0										S20
	241	CQ8	ClC1=CC=C2C(N=CC=C2NCCCCCCCCN)=C1	6.1e-06	5.21467		5.793	3.886	0	4.128	0										S20
	242	TFCQ8	NCCCCCCCCNC1=CC=NC2=CC(C(F)(F)F)=CC=C21	1.9e-06	5.72125		5.925	4.016	0	4.406	0										S20
	243	CQAd	ClC1=CC=C2C(N=CC=C2NCCCNCC34C[C@@H](C[C@@H](C4)C5)C[C@@H]5C3)=C1	3.2e-06	5.49485		9.831	7.451	0	4.629	0										S20
	244	CQEtOH	ClC1=CC=C2C(N=CC=C2NCCO)=C1	5.1e-05	4.29243		3.607	2.367	1	1.95	0										S20
	245	chloroquine	ClC1=CC=C2C(N=CC=C2NC(C)CCCN(CC)CC)=C1	7.2e-06	5.14267		6.171	4.348	0	4.346	0										S20
	246	galangin	OC1=CC(O)=C(C(C(O)=C(C2=CC=CC=C2)O3)=O)C3=C1	6.9e-06	5.16115		4.313	2.971	1	2.039	1										S21
	247	kaempferol	OC1=CC(O)=C(C(C(O)=C(C2=CC=C(O)C=C2)O3)=O)C3=C1	4.31e-05	4.36552		4.494	3.065	1	1.771	1										S21
	248	quercetin	OC1=CC(O)=C(C(C(O)=C(C2=CC=C(O)C(O)=C2)O3)=O)C3=C1	6.8e-05	4.16749		4.65	3.173	1	1.504	1										S21
	249	myricetin	OC1=CC(O)=C(C(C(O)=C(C2=CC(O)=C(O)C(O)=C2)O3)=O)C3=C1	7.1e-05	4.14874		4.81	3.267	1	1.236	1										S21
	250	luteolin	OC1=CC(O)=C(C(C=C(C2=CC=C(O)C(O)=C2)O3)=O)C3=C1	0.000166	3.77989		4.516	3.055	0	2.067	1										S21
	251	fisetin	OC1=CC=C(C(C(O)=C(C2=CC=C(O)C(O)=C2)O3)=O)C3=C1	9e-05	4.04576		4.493	3.09	1	1.771	1										S21
	252	apigenin	OC1=CC(O)=C(C(C=C(C2=CC=C(O)C=C2)O3)=O)C3=C1	3.74e-05	4.42713		4.36	2.946	0	2.334	1										S21
	253	rutin	OC1=CC(O)=C(C(C(OC2OC(COC3OC(C)C(O)C(O)C3O)C(O)C(O)C2O)=C(C4=CC=C(O)C(O)=C4)O5)=O)C5=C1	0.0005012	3.29999		10.278	7.291	6	-1.446	1										S21
	254	metaproterenol	OC1=CC(O)=CC(C(O)CNC(C)C)=C1	0.00055	3.25964		3.861	2.029	1	1.049	0										S22
	255	terbutaline	OC1=CC(O)=CC(C(O)CNC(C)(C)C)=C1	0.00018	3.74473		4.929	2.135	1	1.254	0										S22
	256	fenoterol	OC1=CC(O)=CC(C(O)CNC(C)CC2=CC=C(O)C=C2)=C1	2.4e-05	4.61979		5.478	3.448	1	2.337	0										S22
	257	epinefrine	OC1=C(O)C=CC(C(O)CNC)=C1	0.0037	2.4318		2.822	1.782	1	0.322	0										S22
	258	isoproterenol	OC1=C(O)C=CC(C(O)CNC(C)C)=C1	0.00047	3.3279		3.827	2.104	1	1.049	0										S22
	259	isoetharine	OC1=C(O)C=CC(C(O)C(CC)NC(C)C)=C1	3.1e-05	4.50864		4.529	2.709	1	1.95	0										S22
	260	salbutamol	OC1=CC(C(O)CNC(C)(C)C)=CC(CO)=C1	7.1e-05	4.14874		5.238	2.393	2	0.916	0										S22
	261	salmeterol	OC1=CC(C(O)CNCCCCCCOCCCCC2=CC=CC=C2)=CC(CO)=C1	1.3e-05	4.88606		7.78	5.144	2	4.226	0										S22
	262	1	CC1=C(O)C(/C=N/O)=C(CO)C=[N+]1CC(C2=CC=CC=C2)=O	0.000204	3.69037		4.951	3.59	2	1.508	1										S23
	263	2	CC1=C(O)C(/C=N/O)=C(CO)C=[N+]1CC(C2=CC=C(F)C=C2)=O	0.000222	3.65365		5.092	3.661	2	1.714	1										S23
	264	3	CC1=C(O)C(/C=N/O)=C(CO)C=[N+]1CC(C2=CC=C(Cl)C=C2)=O	6.9e-05	4.16115		5.528	3.913	2	2.173	1										S23
	265	4	CC1=C(O)C(/C=N/O)=C(CO)C=[N+]1CC(C2=CC=C(Br)C=C2)=O	2.4e-05	4.61979		6.007	4.189	2	2.257	1										S23
	266	5	CC1=C(O)C(/C=N/O)=C(CO)C=[N+]1CC(C2=CC=C([N+]([O-])=O)C=C2)=O	0.000112	3.95078		5.389	3.895	2	1.403	1										S23
	267	6	CC1=C(O)C(/C=N/O)=C(CO)C=[N+]1CC(C2=CC=C(C)C=C2)=O	0.000164	3.78516		5.451	3.868	2	1.994	1										S23
	268	7	CC1=C(O)C(/C=N/O)=C(CO)C=[N+]1CC(C2=C(OC)C=CC=C2)=O	0.000228	3.64207		5.285	3.902	2	1.492	2										S23
	269	8	CC1=C(O)C(/C=N/O)=C(CO)C=[N+]1CC(C2=CC=C(OC)C=C2)=O	0.000469	3.32883		5.313	3.907	2	1.492	2										S23
	270	9	CC1=C(O)C(/C=N/O)=C(CO)C=[N+]1CC(C2=CC=C(C3=CC=CC=C3)C=C2)=O	0.000168	3.77469		6.528	4.809	2	3.027	1										S23
	271	1a	O/N=C/C1=CC=CC=[N+]1CCN2N=NC(CCCCCN3CCC(C=C(OC)C(OC)=C4)=C4C3C5=CC=CC=C5)=C2	7.8e-08	7.10791		10.482	7.915	1	5.896	3										S24
	272	1b	O/N=C/C1=CC=CC=[N+]1CCCN2N=NC(CCCCCN3CCC(C=C(OC)C(OC)=C4)=C4C3C5=CC=CC=C5)=C2	8.5e-06	5.07058		10.836	8.138	1	5.958	3										S24
	273	1c	O/N=C/C1=CC=CC=[N+]1CCCCN2N=NC(CCCCCN3CCC(C=C(OC)C(OC)=C4)=C4C3C5=CC=CC=C5)=C2	8.6e-06	5.0655		11.189	8.388	1	6.538	3										S24
	274	1d	COC1=CC(C2C3=CC=CC=C3)=C(C=C1OC)CCN2CCCCCC4=CN(N=N4)CC[N+]5=CC=C(/C=N/O)C=C5	4.9e-06	5.3098		10.525	7.869	1	5.467	3										S24
	275	1e	COC1=CC(C2C3=CC=CC=C3)=C(C=C1OC)CCN2CCCCCC4=CN(CCC[N+]5=CC=C(/C=N/O)C=C5)N=N4	1.09e-05	4.96257		10.879	8.092	1	5.53	3										S24
	276	2a	COC1=CC(C2C3=CC=CC=C3)=C(C=C1OC)CCN2CCCCCCC4=CN(N=N4)CC[N+]5=C(/C=N/O)C=CC=C5	7.1e-08	7.14874		10.836	8.165	1	6.352	3										S24
	277	2b	COC1=CC(C2C3=CC=CC=C3)=C(C=C1OC)CCN2CCCCCCC4=CN(CCC[N+]5=C(/C=N/O)C=CC=C5)N=N4	5.9e-06	5.22915		11.189	8.388	1	6.414	3										S24
	278	2c	COC1=CC(C2C3=CC=CC=C3)=C(C=C1OC)CCN2CCCCCCC4=CN(CCCC[N+]5=C(/C=N/O)C=CC=C5)N=N4	4.8e-06	5.31876		11.543	8.638	1	6.994	3										S24
	279	2d	COC1=CC(C2C3=CC=CC=C3)=C(C=C1OC)CCN2CCCCCCC4=CN(N=N4)CC[N+]5=CC=C(/C=N/O)C=C5	1.47e-07	6.83268		10.879	8.119	1	5.923	3										S24
	280	2e	COC1=CC(C2C3=CC=CC=C3)=C(C=C1OC)CCN2CCCCCCC4=CN(CCC[N+]5=CC=C(/C=N/O)C=C5)N=N4	7.9e-06	5.10237		11.232	8.342	1	5.986	3										S24
	281	16	OC1=C(/C=N/O)N=C(CCCCN2CCOCC2)C=C1	4.6e-05	4.33724		4.863	3.401	1	1.689	1										S25
	282	17	OC1=C(/C=N/O)N=C(CCCCCN2CCOCC2)C=C1	0.00017	3.76955		5.216	3.651	1	2.145	1										S25
	283	18	OC1=C(/C=N/O)N=C(CCCCCN2CC(C=C(OC)C(OC)=C3)=C3CC2)C=C1	3.3e-05	4.48149		7.264	5.344	1	4.083	3										S25
	284	19	OC1=C(/C=N/O)N=C(CCCCCN2C(C3=CC=C(N(C)C)C=C3)C(C=C(OC)C(OC)=C4)=C4CC2)C=C1	2.3e-06	5.63827		9.843	7.217	1	5.857	3										S25
	285	C1	O/N=C(C1N(CC2)CC(C=C)C2C1)/C3=CC=NC4=CC=CC=C43	1.56e-06	5.80688		6.556	5.456	1	3.234	1										S25
	286	C2	O/N=C(C1[N+](C)(CC2)CC(C=C)C2C1)/C3=CC=NC4=CC=CC=C43	1.08e-05	4.96658		7.706	6.439	1	1.879	1										S25
	287	C3	O/N=C(C1[N+](CC2=CC=CC=C2)(CC3)CC(C=C)C3C1)/C4=CC=NC5=CC=CC=C54	6.4e-07	6.19382		9.076	7.603	1	3.462	1										S25
	288	CD-Met	OC(C1[N+](C)(CC2C=C)CCC2C1)C3=CC=NC4=CC=CC=C43	2.6e-05	4.58503		7.761	6.531	1	1.395	0										S26
	289	CD-Bz	C=CC1C(C2)CC[N+](CC3=CC=CC=C3)(C1)C2C(O)C4=CC=NC5=CC=CC=C54	7.5e-08	7.12494		9.132	7.688	1	2.979	0										S26
	290	CD-pBr	C=CC1C(C2)CC[N+](CC3=CC=C(Br)C=C3)(C1)C2C(O)C4=CC=NC5=CC=CC=C54	3.8e-08	7.42022		10.188	8.287	1	3.727	0										S26
	291	CD-pCH3	C=CC1C(C2)CC[N+](CC3=CC=C(C)C=C3)(C1)C2C(O)C4=CC=NC5=CC=CC=C54	1.7e-07	6.76955		9.632	7.966	1	3.465	0										S26
	292	CD-pNO2	C=CC1C(C2)CC[N+](CC3=CC=C([N+]([O-])=O)C=C3)(C1)C2C(O)C4=CC=NC5=CC=CC=C54	6e-06	5.22185		9.569	7.993	1	2.873	0										S26
	293	CD-pCl	C=CC1C(C2)CC[N+](CC3=CC=C(Cl)C=C3)(C1)C2C(O)C4=CC=NC5=CC=CC=C54	1e-07	7		9.709	8.011	1	3.643	0										S26
	294	CD-mCH3	C=CC1C(C2)CC[N+](CC3=CC=CC(C)=C3)(C1)C2C(O)C4=CC=NC5=CC=CC=C54	7.7e-08	7.11351		9.635	7.928	1	3.465	0										S26
	295	CD-mCl	C=CC1C(C2)CC[N+](CC3=CC=CC(Cl)=C3)(C1)C2C(O)C4=CC=NC5=CC=CC=C54	2.4e-07	6.61979		9.712	7.97	1	3.643	0										S26
	296	CD-mNO2	C=CC1C(C2)CC[N+](CC3=CC=CC([N+]([O-])=O)=C3)(C1)C2C(O)C4=CC=NC5=CC=CC=C54	4.7e-06	5.3279		9.573	7.967	1	2.873	0										S26
	297	CD-mBr	C=CC1C(C2)CC[N+](CC3=CC=CC(Br)=C3)(C1)C2C(O)C4=CC=NC5=CC=CC=C54	6e-07	6.22185		10.192	8.228	1	3.727	0										S26
		* PDB ID - Protein Data Bank Indentification code
		References
	S1	Brus B, Košak U, Turk S, Pišlar A, Coquelle N, Kos J, Stojan J, Colletier J-P, Gobec S.
		Discovery, Biological Evaluation, and Crystal Structure of a Novel Nanomolar Selective
		Butyrylcholinesterase Inhibitor. Journal of Medicinal Chemistry 2014;57:8167-79. doi:10.1021/jm501195e.
	S2	Chalupova K, Korabecny J, Bartolini M, Monti B, Lamba D, Caliandro R, Pesaresi A,
		Brazzolotto X, Gastellier A-J, Nachon F, Pejchal J, Jarosova M, Hepnarova V, Jun D,
		Hrabinova M, Dolezal R, Zdarova Karasova J, Mzik M, Kristofikova Z, et al.
		Novel tacrine-tryptophan hybrids: Multi-target directed ligands as potential
		treatment for Alzheimer’s disease. European Journal of Medicinal Chemistry
		2019;168:491–514. doi:10.1016/j.ejmech.2019.02.021.
	S3	Dighe SN, Deora GS, De la Mora E, Nachon F, Chan S, Parat M-O, Brazzolotto X,
		Ross BP. Discovery and Structure–Activity Relationships of a Highly Selective
		Butyrylcholinesterase Inhibitor by Structure-Based Virtual Screening. Journal of
		Medicinal Chemistry 2016;59:7683–9. doi:10.1021/acs.jmedchem.6b00356.
	S4	Ronco C, Foucault R, Gillon E, Bohn P, Nachon F, Jean L, Renard P-Y. New Huprine
		Derivatives Functionalized at Position 9 as Highly Potent Acetylcholinesterase
		Inhibitors. ChemMedChem 2011;6:876–88. doi:10.1002/cmdc.201000523.
	S5	Knez D, Brus B, Coquelle N, Sosič I, Šink R, Brazzolotto X, Mravljak J, Colletier J-P,
		Gobec S. Structure-based development of nitroxoline derivatives as potential
		multifunctional anti-Alzheimer agents.
		Bioorganic & Medicinal Chemistry 2015;23:4442–52. doi:10.1016/j.bmc.2015.06.010.
	S6	Knez D, Coquelle N, Pišlar A, Žakelj S, Jukič M, Sova M, Mravljak J, Nachon F,
		Brazzolotto X, Kos J, Colletier J-P, Gobec S. Multi-target-directed ligands for treating
		Alzheimer’s disease: Butyrylcholinesterase inhibitors displaying antioxidant and
		neuroprotective activities. European Journal of
		Medicinal Chemistry 2018;156:598–617. doi:10.1016/j.ejmech.2018.07.033.
	S7	Košak U, Strašek N, Knez D, Jukič M, Žakelj S, Zahirović A, Pišlar A, Brazzolotto X,
		Nachon F, Kos J, Gobec S. N-alkylpiperidine carbamates as potential anti-Alzheimer’s
		agents. European Journal of Medicinal Chemistry 2020;197:112282.
		doi:10.1016/j.ejmech.2020.112282.
	S8	Košak U, Brus B, Knez D, Žakelj S, Trontelj J, Pišlar A, Šink R, Jukič M, Živin M,
		Podkowa A, Nachon F, Brazzolotto X, Stojan J, Kos J, Coquelle N, Sałat K, Colletier J-P,
		Gobec S. The Magic of Crystal Structure-Based Inhibitor Optimization: Development
		of a Butyrylcholinesterase Inhibitor with Picomolar Affinity and in Vivo Activity.
		Journal of Medicinal Chemistry 2018;61:119–39. doi:10.1021/acs.jmedchem.7b01086.
	S9	Macdonald IR, Martin E, Rosenberry TL, Darvesh S. Probing the Peripheral Site of
		Human Butyrylcholinesterase. Biochemistry 2012;51:7046–53. doi:10.1021/bi300955k.
	S10	Meden A, Knez D, Malikowska-Racia N, Brazzolotto X, Nachon F, Svete J, Sałat K,
		Grošelj U, Gobec S. Structure-activity relationship study of tryptophan-based
		butyrylcholinesterase inhibitors. European Journal of Medicinal Chemistry
		2020;208:112766. doi:10.1016/j.ejmech.2020.112766.
	S11	Meden A, Knez D, Jukič M, Brazzolotto X, Gršič M, Pišlar A, Zahirović A, Kos J,
		Nachon F, Svete J, Gobec S, Grošelj U. Tryptophan-derived butyrylcholinesterase
		inhibitors as promising leads against Alzheimer’s disease. Chemical Communications
		2019;55:3765–8. doi:10.1039/C9CC01330J.
	S12	Nachon F, Carletti E, Ronco C, Trovaslet M, Nicolet Y, Jean L, Renard P-Y. Crystal
		structures of human cholinesterases in complex with huprine W and tacrine:
		elements of specificity for anti-Alzheimer’s drugs targeting acetyl- and butyryl-
		cholinesterase. Biochemical Journal 2013;453:393–9. doi:10.1042/BJ20130013.
	S13	Pajk S, Knez D, Košak U, Zorović M, Brazzolotto X, Coquelle N, Nachon F, Colletier J-P,
		Živin M, Stojan J, Gobec S. Development of potent reversible selective inhibitors
		of butyrylcholinesterase as fluorescent probes. Journal of Enzyme Inhibition and
		Medicinal Chemistry 2020;35:498–505. doi:10.1080/14756366.2019.1710502.
	S14	Pasieka A, Panek D, Jończyk J, Godyń J, Szałaj N, Latacz G, Tabor J, Mezeiova E,
		Chantegreil F, Dias J, Knez D, Lu J, Pi R, Korabecny J, Brazzolotto X, Gobec S, Höfner G,
		Wanner K, Więckowska A, et al. Discovery of multifunctional anti-Alzheimer’s
		agents with a unique mechanism of action including inhibition of the enzyme
		butyrylcholinesterase and γ-aminobutyric acid transporters.
		European Journal of Medicinal Chemistry 2021;218:113397. doi:10.1016/j.ejmech.2021.113397.
	S15	Rossi M, Freschi M, de Camargo Nascente L, Salerno A, de Melo Viana Teixeira S,
		Nachon F, Chantegreil F, Soukup O, Prchal L, Malaguti M, Bergamini C, Bartolini M,
		Angeloni C, Hrelia S, Soares Romeiro LA, Bolognesi ML. Sustainable Drug Discovery
		of Multi-Target-Directed Ligands for Alzheimer’s Disease. Journal of Medicinal
		Chemistry 2021;64:4972–90. doi:10.1021/acs.jmedchem.1c00048.
	S16	Maraković N, Knežević A, Rončević I, Brazzolotto X, Kovarik Z, Šinko G.
		Enantioseparation, in vitro testing, and structural characterization of triple-binding
		reactivators of organophosphate-inhibited cholinesterases.
		Biochemical Journal 2020;477:2771–90. doi:10.1042/BCJ20200192.
	S17	Saxena A, Redman AMG, Jiang X, Lockridge O, Doctor BP. Differences in active-site
		gorge dimensions of cholinesterases revealed by binding of inhibitors to human
		butyrylcholinesterase. Chemico-Biological Interactions 1999;119–120:61–9.
		doi:10.1016/S0009-2797(99)00014-9.
	S18	Kovarik Z, Katalinic M, Bosak A, Sinko G. Cholinesterase Interactions with Oximes.
		Current Bioactive Compounds 2010;6:9–15. doi:10.2174/157340710790711764.
	S19	Zandona A, Katalinić M, Šinko G, Radman Kastelic A, Primožič I, Kovarik Z.
		Targeting organophosphorus compounds poisoning by novel quinuclidine-3
		oximes: development of butyrylcholinesterase-based bioscavengers.
		Archives of Toxicology 2020;94:3157–71. doi:10.1007/s00204-020-02811-5.
	S20	Bosak A, Opsenica DM, Šinko G, Zlatar M, Kovarik Z. Structural aspects of 4-amino-
		quinolines as reversible inhibitors of human acetylcholinesterase and butyryl-
		cholinesterase. Chemico-Biological Interactions 2019;308:101–9. doi:10.1016/j.cbi.2019.05.024.
	S21	Katalinić M, Rusak G, Domaćinović Barović J, Šinko G, Jelić D, Antolović R, Kovarik Z.
		Structural aspects of flavonoids as inhibitors of human butyrylcholinesterase.
		European Journal of Medicinal Chemistry 2010;45:186–92. doi:10.1016/j.ejmech.2009.09.041.
	S22	Bosak A, Knežević A, Gazić Smilović I, Šinko G, Kovarik Z. Resorcinol-, catechol-
		and saligenin-based bronchodilating β2-agonists as inhibitors of human
		cholinesterase activity. Journal of Enzyme Inhibition and Medicinal Chemistry
		2017;32:789–97. doi:10.1080/14756366.2017.1326109.
	S23	Bušić V, Katalinić M, Šinko G, Kovarik Z, Gašo-Sokač D. Pyridoxal oxime derivative
		potency to reactivate cholinesterases inhibited by organophosphorus compounds.
		Toxicology Letters 2016;262:114–22. doi:10.1016/j.toxlet.2016.09.015.
	S24	Maček Hrvat N, Kalisiak J, Šinko G, Radić Z, Sharpless KB, Taylor P, Kovarik Z.
		Evaluation of high-affinity phenyltetrahydroisoquinoline aldoximes, linked through
		anti-triazoles, as reactivators of phosphylated cholinesterases.
		Toxicology Letters 2020;321:83–9. doi:10.1016/j.toxlet.2019.12.016.
	S25	Zorbaz T, Braïki A, Maraković N, Renou J, de la Mora E, Maček Hrvat N, Katalinić M,
		Silman I, Sussman JL, Mercey G, Gomez C, Mougeot R, Pérez B, Baati R, Nachon F,
		Weik M, Jean L, Kovarik Z, Renard P-Y. Potent 3-Hydroxy-2-Pyridine Aldoxime
		Reactivators of Organophosphate-Inhibited Cholinesterases with Predicted Blood-
		Brain Barrier Penetration. Chemistry - A European Journal 2018;24:9675–91.
		doi:10.1002/chem.201801394.
	S26	Bosak A, Ramić A, Šmidlehner T, Hrenar T, Primožič I, Kovarik Z. Design and
		evaluation of selective butyrylcholinesterase inhibitors based on Cinchona
		alkaloid scaffold. PLOS ONE 2018;13:e0205193. doi:10.1371/journal.pone.0205193.
